# Supplementary material for: Stability of Propolis Phenolics during Ultrasound-Assisted Extraction Procedures
Source: Foods. 2024 Jun 26;13(13):2020. doi: 10.3390/foods13132020 (PMC11240959; doi:10.3390/foods13132020)
Supplement: Supplementary file 1 [file foods-13-02020-s001.zip]

Archive with 1 entries (1 files):
- foods-3050105-supplementary.pdf
